# Supplementary material for: Role of vitamins in the pathogenesis and treatment of restless leg syndrome: A systematic review and meta-analysis
Source: PLoS One. 2025 Mar 10;20(3):e0313571. doi: 10.1371/journal.pone.0313571 (PMC11892881; doi:10.1371/journal.pone.0313571)
Supplement: Supplemental Table 3 — (XLSX) [file pone.0313571.s007.xlsx]

## Sheet: Sheet1
Relationship between RLS and vitamin																													Vit serum level							Probability of low vitamin				IRLSSG scores								RLS severity:severe-very severe n (%)
Number	ID(Special Type)	Group1	Group 2	Title	Vitamins	RLS type	Participants (totle )	Participants (group1 random)	Participants (group2 random)	Gender(M)	Gender(F)	Gender(M1)	Gender(F1)	Gender(M2)	Gender(F2)	Age at onset	Age (range)	Age (mean)	Age (sd)	Age 1 (total,n)	Age1 (mean)	Age 1 (sd)	Age 1 (total,n)	Age 2 (mean)	Age 2 (sd)	Age 2 (total,n)	Vit	detection method	Group 1 (mean)	Group 1 (sd)	group 1 total,n	Group 2 (mean)	Group2 (sd)	group 2,total,n	definition	group 1	group 1 total,n	group2	group 2,total,n		Group 1 (mean)	Group 1 (sd)	group 1 total,n	Group 2 (mean)	Group2 (sd)	group 2,total,n	scal	group 1	group 1 total,n
1	Liu 2021	primary RLS	healthy physical examinees	Analysis of Serum Vitamin D Level and Related Factors in Patients With Restless Legs Syndrome	D	primary RLS	114	57	57	36	78	19	38	17	40		15-79	57.62	12.89	114	57.56	13	57	57.68	12.9	57	VitD( ng/ml)		16.07	5.43	57	27	5	57	<20 ng/mL	46	57	1	57
		(Extremely) severe RLS group	Mild to moderate RLS group				57	21	36	19	38						15-78	57.57	12.99	57	58.86	14.28	21	56.81	12.33	36			14.04	4.88	21	17.26	5.44	36
		Insufficient VitD level group	Normal VitD level group				57	46	11	19	38						15-78																							media[P25-75]	19	15.75, 23	46	14	11, 18	11
																																								mean+sd	19	5.37	46	14	5.19	11
2	Wali 2018	RLS	healthy controls	The Association Between Vitamin D Level and Restless Legs Syndrome	D	primary+secondary	201	78	123	97	104	38	40	59	64		NA	44.38	8.39	201	43.79	6.04	78	44.75	9.59	123	VitD(nmol/L)		31.58	17.58	78	65.18	24.64	123	< 50 nmol/L (20 ng/mL)	59	78	52	123
																											VitD(ng/ml)(2.494换算)		12.66	7.05	78	26.13	9.88	123
					B12																						Vitamin B12 (pmol/L)		291.6	148.6	78	277.3	110.6	123	< 187 pmol/L	23	78	25	123
																											Vitamin B12 (pg/ml) (0.739换算)		394.58	200.27	78	375.24	149.66	123
					Folate																						Folate (nmol/L)		21.87	9.85	78	23.24	12.6	123
																											Folate (ng/ml) (2.27换算)		9.63	4.34	78	10.24	5.55	123
		primary RLS	secondary RLS																								VitD(nmol/L)								<20 ng/mL	37	50	6	28
		vitamin D deficient	vitamin D sufficient																																						19.4	5.9	59	14.5	4.7	19
3	Neves 2017	dialysis RLS	dialysis control	Effect of Mineral and Bone Metabolism on Restless Legs Syndrome in Hemodialysis Patients	D	secondary (dialysis)	101	29	72	54	47	11	18	43	29		≥18	45.57	15.85	101	47	18	29	45	15	72	25 (OH)-vitamin D, ng/mL		28.8	10.2	29	30.5	8.5	72	< 30 ng/mL	18	29	30	72
		severe/very severe	mild/moderate				29	16	13	8	26	3	13	5	13														25.9	10.2	16	32.3	9.4	13	< 15 ng/mL	3	16	0	13
4	Balaban 2012	idiopathic RLS	healthy controls	Serum 25-hydroxyvitamin D levels in restless legs syndrome patients	D	primarily non-familial idiopathic RLS	74	36	38	19	55	8	28	11	27		18-49	38.85	8.78	74	40	7.32	36	37.23	9.87	38	25(OH)D (ng/mL)		8.22	5.22	36	12.51	5.25	38
																											male		11.4	6.23	8	12.99	5.43	11
																											female		7.31	4.63	28	12.31	5.27	27
5	Jiménez 2020	idiopathic RLS（84个阳性家族史）	healthy controls	Serum vitamin D, vitamin D receptor and binding protein genes polymorphisms in restless legs syndrome	D	idiopathic RLS（84个阳性家族史）	278	111	167	106	172	36	75	70	97	43.33±19.21		58.45	13.3	278	60.44	13.83	111	57.13	12.8	167	25-hydroxyvitamin D（ng/mL）		21.94	9.77	111	18.63	4.4	167
																											male		20.84	9.66	36	17.84	3.91	70
																											female		22.59	9.83	75	19.2	4.66	97
																											with vs without positive family history		21.62	9.57	84	23.12	10.95	27
6	Stefani 2017	RLS	healthy controls	Vitamin D in a large sample of patients with restless legs syndrome: A casecontrol study	D	NA	214	107	107																										Deficiency	9	107	1	107
7	Sun 2021	Migraine and RLS comorbidity	Pure migraine	Association Between Migraine Complicated With Restless Legs Syndrome and Vitamin D	D	primary RLS	175	39	136	47	128	10	29	37	99	31.56 ± 7.44	18–60	40.2	8.64	175	41.97	7.89	39	39.69	8.8	136	25 (OH)-vitamin D, ng/mL		13.15	4.42	39	17.36	5.56	136	< 20ng/ml	36	39	90	136
		Pure RLS	Non-RLS control				151	10	141	46	105					33.90 ± 7.98		41.7	8.48	151	32.3	5	35	31.9	4.9	168	25-(OH) D (ng/mL)		18.58	5.49	10	21.28	6.63	141
							326	49	277		233																combine		14.26	5.1	49	19.36	6.42	277
8	Miyazaki 2023	Prepregnancy RLS	Prepregnancy Non-RLS	Determination of optimal 25-hydroxyvitamin D cutoff values for the evaluation of restless legs syndrome among pregnant women	D	Prepregnancy	203	35	168	0	203	0	35	0	168			32	4.9								25(OH)D, median (IQR), ng/mL	CLEIA	7.2	5.4, 11.5	35	9.8	6.7, 13.0	168	< 20 ng/m	35	35	158	168
																											transform		7.2	4.52	35	9.8	4.67	168
																												LC-MS/MS	11.4	9.0, 16.0	35	15.4	11.5, 19.6	168	< 20 ng/m	33	35	129	168
					Folate																						Folate, median (IQR), ng/mL		5.2	4.3, 7.2	35	9	5.1, 17.8	168	< 3 ng/mL	1	35	5	168
																											transform		5.2	2.15	35	9	9.41	168	< 6 ng/mL	20	35	60	168
9	Sağlam 2020	vitamin D deficient with RLS	vitamin D sufficient with RLS	The relationship between vitamin d deficiency and restless legs syndrome in pregnancy	D	pregnancy	70	57	13	0	70	0	57	0	13		≥18岁																		<20 ng/mL						17.5	7.2	57	11.1	6.5	13		12	57
		vitamin D deficient group	vitamin D sufficient group				145	98	47	0	145	0	98	0	47			27.36	5.8	145	27	6.1	98	28.1	5.1	47	25-(OH) D (ng/mL)								<20 ng/mL
10	Çakır 2015	vitamin D level <20 ng/ml	vitamin D level ≥20 ng/ml	An evaluation of sleep quality and the prevalence of restless leg syndrome in vitamin D deficiency	D	primary RLS	102	57	45	12	90	8	49	4	41			50.53	14.68	102	50.4	15.6	57	50.7	13.6	45									<20 ng/mL
		vitamin D level <20 ng/ml with RLS	vitamin D level ≥20 ng/ml with RLS				47	30	17																																20.7	5.8	30	18	6.9	17
11	Oran 2014	vitamin D level <20 ng/ml	vitamin D level ≥20 ng/ml	Possible association between vitamin D deficiency and restless legs syndrome	D	primary RLS	155	119	36	15	140	9	110	6	30		18–65 岁	49.32	11.63	155	48.8	11.44	119	51.03	12.31	36									<20 ng/mL
							66	60	6																																23.54	4.25	60	21.5	3.72	6
12	Atalar 2019	RLS with low 25 (OH) vitamin D concentrations (<20 ng/mL)	RLS with normal 25 (OH) vitamin D concentrations (≥20 ng/mL)	The relationship between 25 (Oh) vitamin d level and the severity of disease and sleep quality in restless legs syndrome	D	primary RLS	152	89	63	81	71	46	43	35	28		18-75	46.13	13.3	152	45.29	13.5	89	47.33	13.03	63	25 (OH) vitamin D (ng/mL)	ELISA	14.82	2.7	89	31.8	31.8	63	<20 ng/mL						27.24	6.5	89	10.73	3.84	63
13	Botez 1977	oral multivitamin with 0.5g folic acid	oral multivitamin without folic acid	Folate deficiency and restless-legs syndrome in pregnancy	Folate	Prepregnancy	21	11	10	0	21	0	11	0	10												serum folic acid	L.CASEI(ng/ml)	4.55	1.22	9	14.43	5.01	12
		RLS	without RLS				21	9	12									29.19	3.09	21	29.22	3.53	9	29.16	2.88	12		radioisotope(ng/ml)	3.46	0.83	9	12	6.22	12
																											red-cell folate	L.CASEI	639.32	142.18	9	658.61	120.27	12
																												radioisotope	595.55	178.67	9	1034	281.62	12
14	Lee 2001	Prepregnancy RLS	Prepregnancy Non-RLS	Restless legs syndrome and sleep disturbance during pregnancy: the role of folate and iron	Folate	Prepregnancy	30	7	23	0	30	0	7	0	23		25-39岁	31.6	4.5	30							serum folate ng/ml（third trimester）	NA	14.9	11.8	7	18.6	16.2	23
15	Geng 2022	primary RLS	healthy control	Possible association between vitamin B12 deficiency and restless legs syndrome	B12	primary RLS	160	80	80	77	83	38	42	39	41	47.47 ± 8.25		50.42	6.01	160	50.88	5.99	80	49.95	6.03	80	B12 pg/ml	chemiluminescence microparticle immunoassay	168.23	67.56	80	419.39	132.7	80
					Folate																						folic acid (ng/ml)	chemiluminescence microparticle immunoassay	6.52	2.25	80	6.8	1.85	80
16	Aynacı 2019	Folate intake ≥ 400 mcg/ day	Folate intake ＜ 400 mcg/ day	The effects of dietary folate and iron supplementation on restless legs and preeclampsia in pregnancy	Folate	Prepregnancy	324	258	66	0	324	0	258	0	66			29.18	6.19	324
17	Atar 2017	vitamin D deficient group	vitamin D insufficient and sufficient group	assessment of restless legs syndrome development and poor sleep quality in non-anemic children with vitamin D deficiency	D		210	88	122								10-16岁
18	Helou 2016			Clinico-biological characteristics in restless legs syndrome in a population of haemodialysis patients - Role of vitamin C deficiency	C	haemodialysis											≥18岁
					E
19	Morker 2017	Prepregnancy with moderate or severe RLS	Prepregnancy with mild or without RLS	Serum folic acid level and its relationship to gestational willis ekbom disease	Folate	Prepregnancy	99	20	79	0	99						≥18 years	34.12	4.31	108	34.3	4.74	29	34.05	4.17	79	folic acid (ng/ml)		27.3	12.9	20	32.2	20.6	79
20	Tutuncu 2019	RLS with vitamin D Deficiency	RLS with normal vitamin D level	The effect of vitamin D on restless legs syndrome: prospective self-controlled case study	D	Idiopathic RLS	32	21	11	18	14	12	9	6	5		NA	45.06	7.65	32	44.78	8.56	21	45.6	5.86	11									<20 ng/mL						24.89	5.09	21	21.29	3.46	11
21	Cikrikcioglu 2016	RLS	controls	Reduced bone resorption and increased bone mineral density in women with restless legs syndrome	25-hydroxy vitamin D 3 , nmol/L	Primary +/ secondary(iron deficiency anemia) RLS	156	78	78		156							45.7									25-hydroxy vitamin D 3 , nmol/L		35.44	43.78	78	45.53	45.63	78	25-hydroxy vitamin D 3<49.92 nmol/L	68	78	61	78
																											25-hydroxy vitamin D 3 (ng/mL)	transform	14.21	17.55	78	18.26	18.3	78
					Vitamin B 12 , pmol/L																						Vitamin B 12 , pmol/L		261.74	123.078	78	257.57	90.14	78
																											B12 pg/ml	transform	354.18	166.55	78	348.54	121.98	78
					Folic acid, nmol/L																						Folic acid, nmol/L		10.07	4.85	78	8.93	4.18	78
																											folic acid (ng/ml)		4.44	2.14	78	3.93	1.84	78
22	Huzmeli 2018	Hemodialysis with RLS	Hemodialysis without RLS	The relationship between restless leg syndrome and 25-hydroxy D vitamin in hemodialysis patients.	Vitamin D (ng/ml)	hemodialysis	75	33	42		40							57.8											10.76	4.56	33	14.18	7.02	42
23	Demirci 2016	AS patients with RLS	AS patients without RLS	Restless legs syndrome is associated with poor sleep quality and quality of life in patients with ankylosing spondylitis:a questionnaire-based study	Vitamin D (ng/ml)	Ankylosing spondylitis	108	39	69				32					41.44									Vitamin D (ng/ml)	median (25–75 interquartile ranges)	13.4	7.7，21.5	39	12	(7.95–19.6)	69
																												transform	13.4	10.22	39	12	8.63	69
					Vitamin B 12 (pg/ml)																						Vitamin B 12 (pg/ml)	median (25–75 interquartile ranges)	320	(249.0–504.0)	39	315	(258.0–397.0)	69
																												transform	320	188.9	39	315	103	69
					Folic acid (ng/ml)																						Folic acid (ng/ml)		10.1	3.36	39	10	3.64	69
24	Işıkay 2018	Celiac patients with RLS	Celiac patients without RLS	Restless leg syndrome in children with celiac disease	25 (OH) vitamin D	Celiac disease	226	8	218	120	106							13.24											9.88	4.68	8	12.48	11.68	218
					Vitamin B12 (pg/ml)																								342.56	36.82	8	352.12	124.08	218
					Folic acid (ng/ml)																								10.94	6.16	8	12.64	12.64	218
25	Bener 2019	T2DM with RLS	T2DM without RLS	The prevalence of restless legs syndrome and comorbidcondition among patient with type 2 diabetic mellitusvisiting primary healthcare	Vitamin D (mmol/L)	T2DM	871	199	672		561							50.33									Vitamin D (mmol/L)		19.11	8.94	199	21.63	9.46	672	Deficiency<20 ng/mL	122	199	289	672
																											Vitamin D(ng/mL)	transform	7.66	3.58	199	8.67	3.79	672
26	Santos 2016	Hemodialysis with RLS	Hemodialysis without RLS	Parathyroidectomy Improves Restless LegSyndrome in Patients on Hemodialysis	25 (OH)-vitamin D (ng/ml)	hemodialysis	19	10	9	6	13							48											23.1	8.5	10	25.9	9	9
27	Calviño 2018	Renal transplant with RLS	Renal transplant without RLS	Restless Legs Syndrome:An Unresolved Uremic Disorderafter Renal Transplantation	25-OH-vitamin D, ng/mL	renal graft	125	19	106	79	46	125						56.24											25	8.6	19	25	8.8	106
					Folate, ng/mL																								7	2.44	19	8.4	5.46	106
					Vitamin B12, pg/mL																								515	149.9	19	464	152.1	106
28	Minár 2017	RLS+	RLS-	Higher prevalence of restless legs syndrome/Willis-Ekbom disease in multiple sclerosis patients is related to spinal cord lesions	D (ng/mL)	primary+secondary（MS）	200	52	148	53	147							39.7			40.94	8.4	52	39.32	10.14	148			21.23	11.66	52	24.18	12.36	148
					B12 (pg/mL)																								277.84	223.79	52	239.08	99.77	148
					Folic Acid (ng/mL)																								16.49	9.99	52	18.33	10.46	148
29	Turan 2023	Pregnancy with RLS	Pregnancy without RLS	The Prevalence, Severity, and Predictive Factors of Restless Legs Syndrome in Pregnancy	Vitamin B12	primary+Prepregnancy	500	146	354	0	500							27.84									Median (Q1-Q3)	Trimester 1	180	44.44	7	240	105.2	145
																											transform	Second trimester	180	29.63	45	258	112.6	125
																												Third trimester	175	42.96	94	269	78.15	84
																												Total	176.78	39.21	146	253.23	102.68	354
					Folic acid																							Trimester 1	8	5.19	7	20	8.15	145
																												Second trimester	8	2.96	45	12	8.15	125
																												Third trimester	8	3.7	94	18	9.26	84
																												Total	8	3.54	146	16.7	9.12	354
30	Marano 2023	PD with RLS	PD without RLS	Leg restlessness and hyperparathyroidism in Parkinson's disease, a further clue to RLS pathogenesis?	25(OH)D (ng/ml)	Parkinson’s disease		18	32	33	17							69.5（median）									25(OH)D (ng/ml)	median(QII–QIII)	20.95(16.65–30.25)			22 (14.9–27.44)			<20ng/ml	8	18	13	32
																												transform	20.95	10.07	18	22	9.29	32
31	Das 2023	RLS+	RLS-	A Study on Restless Legs Syndrome in Patients with Chronic Kidney Disease in a Tertiary Care Hospital	Vitamin D	Chronic Kidney Disease	100	11	89		46							51.58										Vitamin D	23.01	6.39	11	34.33	12.02	89
32	Alnaaim 2023			The Prevalence of Restless Legs Syndrome Among Pregnant Women in Saudi Arabia.	Vitamin D deficiency	Prepregnancy+orther												18-																	NS	44	122	73	337
33	O'Keeffe 1994	RLS	Controls	Iron status and restless legs syndrome in the elderly	Vitamin B 12 (ng/l)	Primary RLS（mainly）	34	18	16		NS							81（median）									Vitamin B 12 (ng/l)		290(184-1134)		18	305 (168-1890)		16
																											B12 pg/ml	transform	290	703.7	18	305	1276	16
					Folate (ug/l)																						Folate (ug/l)		6.3 (2.3-15.6)		18	5.7(2.5-13.7)		16
																											Folic acid (ng/ml)	transform	6.3	9.85	18	5.7	8.3	16
34	Kemlink 2007	Familial RLS	Sporadic RLS	Suggestive evidence of erythropoietin level abnormality in patients with sporadic and familial cases of the restless leqs syndrome	write direct	Familial + sporadic RLS
35	Tunç 2007			Predisposing factors of restless legs syndrome in pregnancy			146	38	108		146							24.81									Vitamin B12 (pg/ml)		203.67	107.83	38	202.14	69.9	108
																											Folic acid (ng/ml)		9.7	5.25	38	9.58	3.98	108
36	Manconi 2008	MS/RLS+	MS/RLS−	Multicentre case-control study on restless legs syndrome in multiple sclerosis: The rems study	Vitamin B 12 , pg/mL	MS/RLS	254	34	220									NS											517.7	539.724	34	420.91	218.536	220
					Folate, ng/mL		255	35	220																				8.09	8.238	35	7.76	34.246	220
37	Aksu 2009	Peritoneal dialysis with RLS	Peritoneal dialysis without RLS	Restless legs syndrome in chronic renal failure patients under continuous ambulatory peritoneal dialysis	Folic acid	Peritoneal dialysis	56	13	43									NS											15.5	9.6	13	19.3	8.2	43
38	Kim 2010	RLS	Non-RLS	Prevalence, comorbidities and risk factors of restless legs syndrome in the Korean elderly population - results from the Korean Longitudinal Study on Health and Aging	Vitamin B 12 (pg dL )1 )	Primary RLS（mainly）	714	59	655		0.578							71.9											674	311.2	59	655.1	352	655
					Folate (ng dL )1 )																								13.1	17.5	59	12.3	11.8	655
39	Naini 2012	With restless legs syndrome	Without restless legs syndrome	Restless legs syndrome in patients on maintenance hemodialysis and peritoneal dialysis	Vitamin B 12 (pg/mL)	hemodialysis	90	24	66		37							54.2									Vitamin B 12 (pg/mL)		625.4	499.4	24	584.1	420.3	66
					Folate (ng/mL)																						Folate (ng/mL)		138.3	66.7	24	150.3	71.3	66
40	Gade 2013	Hemodialysis with RLS	Hemodialysis without RLS	Uremic Restless Legs Syndrome (RLS) and Sleep Quality in Patients With End-Stage Renal Disease on Hemodialysis: Potential Role of Homocysteine and Parathyroid Hormone	Folic acid（ug/L）	hemodialysis	46	20	26		32							67										mean+SE	9.11	1.62	20	8.73	1	26
																											transform	mean+SD	9.11	7.24	20	8.73	5.1	26
41	Cakmak 2015	RLS	Controls	Prevalence of restless legs syndrome in Trabzon in the northeast Black Sea Region of Turkey: co-morbidities, socioeconomic factors and biochemical parameters	vitamin B12	Primary RLS（mainly）		169	214		262							20-											294.7	213.4	169	310.2	250.4	214	deficiency < 126.5 pg/ml	12	169	14	214
					Folate																								8.4	3	169	7.9	3.6	214	<3.1 ng/ml	0	169	5	214
42	Halac 2016	RLS	Controls	Serum soluble lectin-like oxidized low-density lipoproteinreceptor-1 levels in patients with restless legs syndrome	Vitamin B12, pg/mL	Primary+/secondary RLS(iron deficiency anemia)	75	37	38		75							45.2											323	111.6	37	384	121.7	38
					Folic acid																								9.03	3.4	37	8.5	3.8	38
43	Varım 2016	RLS	healthy subjects	Association between the neutrophil-to-lymphocyte ratio,a new marker of systemic inflammation,and restless legs syndrome	Folate (ng/mL)	Primary RLS	131	75	56				96					46.67											6.5	2.7	75	9.7	12.1	56
					Vitamin B12 (pg/mL)																								275	135	75	382	295	56
44	Becker 2018	folate deficiency	nofolate deficiency	Restless legs syndrome is a relevant comorbidity in patientswith inflammatory bowel disease	Folate deficiency	Inflammatory bowel disease (RLS)	31	5	26				22					≥ 18 years)																	＜4.6 μg/dl						17.6	9.3	5	16.2	7.7	26
					Vitamin B 12																														＜191 ng/l
45	Evans 2018	RLS	controls	Correlates and predictors of paediatric leg pain: a case–control study	Vitamin D	Primary RLS	25	12	13		NS							3–12 years									Vitamin D，ng/ml	minimum, maximum)	15.29（5.25, 61.79）		12	15.58（7.93, 61.79）		13	Vitamin D: deficient 0.0–10.00 ng/ml	5	12	4	13
																												transform	15.29	14.14	12	15.58	13.47	13	Vitamin D: insufficient 11.0–30.0 ng/ml
		Mixed (GP/RLS)	growing pains (GP)		Vitamin D		65	37	28																		Vitamin D，ng/ml		12.83	4.51, 60.74	37	19.73	4.22, 59.27	28
																												transform	12.83	41.65	37	19.73	40.78	28
																												combine	13.43	36.72	49	18.41	34.36	41
46	Civi 2012	RLS positive	RLS negative	Frequency, severity and risk factors for restless legs syndrome in healthcare personnel	Folic acid (ng/mL)	Primary RLS（mainly）	354	53	301				277（78.2%）					29.8																	<2.33	0	53	11	301
					Vitamin B12 (pg/mL)																														<126.5	3	53	15	301
47	Almeneessier 2020a	RLS	controls	Prevalence and predictors of restless legs syndrome in non-pregnantSaudi women of childbearing age	Vitamin D	Primary+secondary(anemia/DM/CKD)RLS	1136	271	865				1136					26.7																	< 25 nmol/L.	173	271	390	865
48	Almeneessier 2020	Pregnancy with RLS	Pregnancy without RLS	Prevalence of restless legs syndrome among pregnant women: A case–control study	Vitamin D	pregnant	742	223	519				742					29.19																	< 25 nmol/L.	47	223	66	519
					Folic acid
49	Çam 2020	RLS	controls	Evaluation of upper endoscopic findings inpatients with restless legs syndrome andgastric complaints	Vitamin B12 (pg/mL)	Primary RLS	206	100	106				175					41.7			42.5 Median								279	(104/641)	(Min./Max.)	256	(102 / 576)
																											Vitamin B12 (pg/mL)	transform	279	134.3	100	256	118.5	106
50	Andréasson 2021	PD+RLS	PD−RLS	Parkinson’s disease with restless legs syndrome—an in vivocorneal confocal microscopy study	s-Folate (nmol/L)	Parkinson’s disease	42	21	21				12					69.3											22.8	13.7	21	19.6	11.8	21
																												transform	10.04	6.04	21	8.63	5.2	21
51	Sarıcam 2021	RLS	Controls	Restless leg syndrome and migraine: Is there a common etiology?	Vit D (ng/ml)	Primary RLS (with/without migrain)	214	109	105				153					43.69											14.59	6.39	109	17.93	7.01	105
					B12 (pg/mL)																								314.75	106.3	109	329.2	114.8	105
52	Yalcinkaya 2021	Patients with RLS/WED	without RLS/WED	Restless legs syndrome in pediatric onset multiple sclerosis	25-OH vitamin D(ng/ml)	pediatric onset multiple sclerosis	50	11	39				29					17.3											14.3	5.7	11	17	9.5	39
53	Stefani 2016	RLS patients	controls	Does vitamin D play a role in restless legs syndrome/ Willis Ekbom disease?	25-OH-VitaminD	Primary RLS（mainly）																													<30nmol/l	13	57	5	57
54	SÜnter 2019	RLS (+)	RLS (-)	Restless Legs Syndrome/Willis-Ekbom Disease in Multiple Sclerosis Patientswith Spinal Cord Lesions	Vitamin B12 (pg/ml)	Multiple Sclerosis	93	30	63				0.72					34.6											286.26	123.29	30	225.07	71.81	63
					Vitamin D (ng/ml)																								21.42	5.18	30	20.23	4.27	63
55	Manconi 2004	nRLS =new restless legs syndrome group	HG=healthy group	Restless legs syndrome and pregnancy	Folate therapy (mo)	Pregnancy (RLS)	546	101	445									31.7
56	Suzuki 2011	Migraine with RLS	Migraine without RLS	Evaluation of contributing factors to restless legs syndrome in migraine patients	Folic acid (ng/mL)	Migraine (RLS)																							7.8	10.1	31	8.1	20.2	179
					Vitamin B1 (ng/mL)																								54.8	79.2	31	46.6	91.4	179
					Vitamin B12 (pg/mL)																								605	548.4	31	440.9	408.8	179
57	Högl 2005	RLS	Controls	Restless legs syndrome A community-based study of prevalence, severity,and risk factors	Folic acid, nmol/L	Primary RLS（mainly）	701	74	627				366					65.7										Folic acid, nmol/L	13.6	6.64	74	13.1	6.64	627	Folic acid deficiency (＜5nmol/L)	0	74	11	627
																											transform	Folic acid, ng/mL	5.99	2.93	74	5.77	2.93	627
					Vitamin B 12 , pg/L																								412.7	193.6	74	387.5	193.6	627
Vetamin therapy for RLS																										IRLS score	Before treatment						After treatment							Changes after treatment						PSQI	Before treatment
Number	ID(Special Type)	Group1	Group 2	Title	RLS type	Randomized controlled	Publication Journal	Sponsor	Country	Centers	Diagnostic	Participants (totle random)	Participants (group1 random)	Participants (group2 random)	Gender(M)	Gender(F)	Age (range)	Age (mean)	Age (sd)	Age1 (mean)	Age 1 (sd)	Age 2 (mean)	Age 2 (sd)	Medication situation	Treatment duration	Scale (name)	Outcome 1 (group 1,mean)	Outcome 1 (group 1,sd)	Outcome 1 (group 1,n)	Outcome 1 (group 2,mean)	Outcome 1 (group 2,sd)	Outcome 1 (group 2)	Measure time points	Outcome 1 (group 1,mean)	Outcome 1 (group 1,sd)	Outcome 1 (group 1,n)	Outcome 1 (group 2,mean)	Outcome 1 (group 2,sd)	Outcome 1 (group 2)	Outcome 1 (difference 1,mean)	Outcome 1 (difference 1,sd)	Outcome 1 (difference 1,n)	Outcome 1 (difference 2,mean)	Outcome 1 (difference 2,sd)	Outcome 1 (difference 2,n)	Scale (name and range)	group 1 (mean)	group 1 (sd)	group 1,n
1	Rafie 2016	vitamin C tablet (250 mg daily),	placeb	A Comparative study on the effects of vitamin C and Pramipexole on restless legs syndrome treatment in hemodialysis patients: a randomized, doubleblind, placebo-controlled trial	hemodialysis	randomized, doubleblind, placebo-controlled	International journal of pharmaceutical research and allied sciences	NA	Iran	single	IRLSSG	29	15	15	15	15	18-80							250 mg, tablet, daily	8 weeks	IRLS score	24.73	7.06	15	23.2	6.73	15	8 weeks	12.2	5.95	15	21.27	7.13	15	-12.53	6.58	15	-1.93	6.94	15
		vitamin C tablet (250 mg daily),	pramipexole tablet (0.18 mg, daily),									29	15	14	10	19											24.73	7.06	15	26.83	7.51	14	8 weeks	12.2	5.95	15	13.71	4.32	14	-12.53	6.58	15	-13.12	6.53	14
2	Sagheb 2012	vitamin C (200 mg)	placebo	Efficacy of vitamins C, E and their combination for treatment of restless legs syndrome in hemodialysis patients; A randomized, double-blind, placebo-controlled trial	hemodialysis	randomized, double-blind, placebo-controlle	Sleep Medicine	NA	Iran	single	IRLSSG	30	15	15	15	15	18–80 years			54.6	15.2	59.5	17.9	Vitamin C (200 mg,tablet,daily);Vitamin E(400mg,capsule,daily)	8 weeks	IRLS score														-10	3.5	15	-3.1	3	15
		vitamin E ( a -tocopherol)(400 mg)	placebo									30	15	15	13	17				49.3	12.9	59.5	17.9																	-10.1	6	15	-3.1	3	15
		vitamin C (200 mg) and vitamin E (400 mg),	placebo									30	15	15	15	15				47.4	14.2	59.5	17.9																	-10.3	5.3	15	-3.1	3	15
		vitamin C (200 mg) and vitamin E (400 mg),	vitamin E									30	15	15	15	15																								-10.3	5.3	15	-10.1	6	15
		vitamin C (200 mg) and vitamin E (400 mg),	vitamin C									30	15	15	15	15																								-10.3	5.3	15	-10	3.5	15
		vitamin C (200 mg)	vitamin E ( a -tocopherol)(400 mg)																																					-10	3.5	15	-10.1	6	15
3	Jadidi 2023	B6 (40 mg) +pramipexole	placebo+pramipexole	Therapeutic effects of magnesium and vitamin B6 in alleviating the symptoms of restless legs syndrome: a randomized controlled clinical trial	primary	Randomly, single-blind	BMC complementary medicine and therapies	NO	Iran	single	NA	50	25	25	13	37	15-50	40.06（75人）	8.6（75人）	38.7	8.7	39.9	9.8	40 mg, pill, daily	4w	IRLS score	32.08	5.25	25	31.04	4.2	25	4w	22.68	5.82	25	26.36	5.4	25							PSQI	18.4	2.95	25
																									8w		32.08	5.25	25	31.04	4.2	25	8w	17.8	7.1	25	24.24	8.07	25	-14.28	6.38	25	-6.8	6.99	25
		B6 (40 mg) +pramipexole	magnesium oxide (250 mg)+pramipexole									50	25	25	12	38				38.7	8.7	41.6	7.5		4w		32.08	5.25	25	30.96	7.71	25	4w	22.68	5.82	25	21.84	4.53	25							PSQI	18.4	2.95	25
																				42.7	4.7	42.4	5.5		8w		32.08	5.25	25	30.96	7.71	25	8w	17.8	7.1	25	16.08	5.88	25	-14.28	6.38	25	-14.88	6.98	25
4	Wali 2019	vitamin D (50,000 IU)	placebo	Effect of vitamin d replacement therapy in restless legs syndrome: a randomized trial	primary RLS	randomizeddouble-blindplacebo-controlled	Sleep Breath	NO	Saudi Arabia	single	IRLSSG	35	17	18	24	11								50,000 IU, caplets,weekly	12w	IRLS score	14.6	4.5	17	16.11	6.2	18	12w	14.5	8.2	17	10.3	11.1	18	-0.1	7.11	17	-5.81	9.63	18
		vitamin D-deficient patients oral vitamin D (50,000 IU)	vitamin D-deficient patients oral placebo								vit D<20 ng/mL	22	11	11													14.82	5.2	11	16.81	6.3	11	12w	13.8	8.9	11	7.8	13.9	11	-1.02	7.74	11	-9.01	12.06	11
[truncated: 32 more columns]

## Sheet: Sheet2
编号			题目	诊断标准	随机人数			年龄			depressed		nondepressed			aura		without aura		治疗周数		治疗完成时头痛频率		均值	标准差	人数				治疗完成时Migraine index		均值	标准差	人数				Cochrane风险评估							有效人数			有效人数	该组总人数
ID(Special Type)	Group1	Group 2	Title	Diagnostic	Participants (totle random)	Participants (group1 random)	Participants (group2 random)	Age (range)	Age (mean)	depresse scale	Participants (group1 random)	Participants (group2 random)	Participants (group1 random)	Participants (group2 random)	headache scale	Participants (group1 random)	Participants (group2 random)	Participants (group1 random)	Participants (group2 random)	Treatment duration		Measure time points	Measure 1 (Scales)	Outcome 1 (group 1,mean)	Outcome 1 (group 1,sd)	Outcome 1 (group 1,n)	Outcome 1 (group 2,mean)	Outcome 1 (group 2,sd)	Outcome 1 (group 2)	Measure time points	Measure 1 (Scales)	Outcome 1 (group 1,mean)	Outcome 1 (group 1,sd)	Outcome 1 (group 1,n)	Outcome 1 (group 2,mean)	Outcome 1 (group 2,sd)	Outcome 1 (group 2)	Random sequence generation	Allocation concealment	Blinding of participants and personnel	Blinding of outcome assessment	Incomplete outcome data	Selective outcome reporting?	Other bias	Measure 2 (Time points)	Measure 2 (Scales)	Defination of remission	Outcome 2 (group 1)	Outcome 2 (group 1,n)
[truncated: 11 more columns]
